# Supplementary material for: Interactions of Truncated Menaquinones in Lipid Monolayers and Bilayers
Source: Int J Mol Sci. 2021 Sep 9;22(18):9755. doi: 10.3390/ijms22189755 (PMC8470443; doi:10.3390/ijms22189755)
Supplement: Supplementary file 1 [file ijms-22-09755-s001.zip]

Archive with 1 entries (1 files):
- Supplementray Information_14012021_CV.pdf
